# Supplementary material for: 16S rDNA droplet digital PCR for monitoring bacterial DNAemia in bloodstream infections
Source: PLoS One. 2019 Nov 13;14(11):e0224656. doi: 10.1371/journal.pone.0224656 (PMC6853374; doi:10.1371/journal.pone.0224656)
Supplement: S1 Fig — (XLSX) [file pone.0224656.s001.xlsx]

## Sheet: Blad1
Study-ID	sampledays	Sampled0	Sampled1	Sampled3	Sampled7	Sampled14	Sampled28	SOFAchange	Newsepsis	SOFAöver4	Etiology	Gender	Age	Cancer	Lungdisease	Ischemic heart disease	Renal failure	Heartfailure	Ulcer	Connective tissue disease	HIVaids	Hematological cancer	Diabetes	Demenyia	Cerebrovascular disease	LiverdiseaseSevere	Hemiplegia	Comorbidity	Immunsupgroups	Immunsupp	Focus	length of stay	ICU	Mortality90d	Mortality1year	Hospitalmortality	mortalitydays	Mort60d	antibioticbefore	Antibiotic regimen	temp	posspecificPCR	specificpos0	specific0	specificpos1o2	specificover1000	specific1o2	specificpos345	specific345
1	0,2,3,28	1	1	1	0	0	1	1	0	1	E.coli	1	93	0	0	0	0	1	0	0	0	0	0	0	0	0	0	1	0	0	UTI	4	0	0	0	0		0	1	Inj Claf	38.3	0	0	0
2	0,1,4,7,28	1	1	1	1	0	1	0	0	1	E.coli	1	91	1	0	1	0	0	0	0	0	0	0	0	1	0	0	7	0	0	GI-tract	8	0	1	1	0	78	0	0	Tazocin	39.1	0	0	0
6	0,2,3	1	1	1	0	0	0	0	0	1	E.coli	2	65	0	0	0	0	0	0	0	0	0	0	0	1	0	0	4	1	Cellcept 500mgx2, Prograf 1mg 1,5x2,Prednisolon 5mg	UTI	4	0	0	0	0		0	0	claforan	38.3	0	0	0
12	0,2,3,7,14,28	1	1	1	1	1	1	0	0	1	E.coli	2	29	0	0	0	0	0	0	0	0	0	0	0	0	0	0	0	0	0	UTI	3	0	0	0	0		0	0	Claforan	39.4	0	0	0
14	0.1	1	1	0	0	0	0	0	0	1	E.coli	2	64	0	0	0	0	0	0	0	0	0	0	0	0	0	0	0	0	0	UTI	6	0	0	0	0		0	0	Claforan	39.4	1	1	23
16	0,2,3,7,14,28	1	1	1	1	1	1	1	0	1	E.coli	2	41	0	0	0	0	0	0	0	0	0	0	0	0	0	0	0	0	0	UTI	4	0	0	0	0		0	0	Claforan	39.7	1	1	40
30	0,1,4,7,14,28	1	1	1	1	1	1	1	0	1	E.coli	2	64	0	0	0	0	0	0	0	0	0	0	0	0	0	0	2	1	Prednisolon 45mg	UTI	3	0	0	0	0		0	1	Garamyci	37.1	1	1	11
43	0,2,4,7,14,28	1	1	1	1	1	1	0	0	1	E.coli	1	70	0	0	0	0	0	0	0	0	0	0	0	0	0	0	2	0	0	UTI	2	0	0	0	0		0	0	Garamyci	39.5	1	1	228
46	4.7	0	0	1	1	0	0	0	0	1	E.coli	1	86	1	0	1	0	0	0	0	0	0	0	0	1	0	0	2	0	0	UTI	8	0	0	1	0		0	0	Claforan	39.7	1						1	625
47	3	0	0	1	0	0	0	0	0	1	E.coli	2	76	0	0	1	0	1	0	1	0	0	1	0	1	0	0	4	1	Prednisolon 5mg, Metotrexate, enbrel.	UTI	3	0	0	0	0		0	0	Garamyci	37.9	1						1	188
56	3,7,14,28	0	0	1	1	1	1	1	0	1	E.coli	1	82	0	0	1	0	1	0	0	0	0	1	0	1	0	0	5	0	0	Stentgraft infection	25	0	0	0	0		0	0	Tienam 1	38.5	1						1	53
112	3.7	0	0	1	1	0	0	0	0	1	E.coli	1	86	1	0	0	1	0	0	0	0	0	0	1	0	0	0	5	0	0	UTI	9	0	0	1	0		0	0	Inj Gara	38.7	0						1	20
20	0,2,4,14,28	1	1	1	0	1	1	1	0	1	E.coli	1	89	0	0	1	0	1	1	0	0	0	0	0	1	0	0	6	0		UTI	5	0	0	0	0		0	0	Bencylpc	39	0	0	0	0	0	0
50	1,3,14,28	0	1	1	0	1	1	1	0	1	E.coli	1	76	0	0	1	0	0	0	0	0	0	0	0	1	0	0	2	0	0	UTI	3	0	0	1	0		0	0	Claforan	38.9	0			0	0	0	0	0
114	2.7	0	1	0	1	0	0	0	0	1	E.coli	1	87	0	0	1	0	0	0	1	0	0	0	0	0	0	0	2	0	Prednisolon 7,5mg	Unknown	13	0	1	1	1	24	1	0	ciproflo	38.7	0			0	0	0
3	0.2	1	1	0	0	0	0	1	0	1	E.coli	2	86	0	0	0	0	0	0	0	0	0	0	1	0	0	0	1	0	0	UTI	3	0	0	0	0		0	0	Claforan	39.1	1	1	345	1	0	20
5	1,3,7,14,28	0	1	1	1	1	1	0	0	1	E.coli	2	50	0	0	0	1	0	0	0	0	0	0	0	0	0	0	2	1	Advagraf	UTI	3	0	0	0	0		0	1	Garamyci		1			1	0	20	0	0
28	0,1,3,7,14,28	1	1	1	1	1	1	1	0	1	E.coli	1	75	0	0	1	0	0	0	0	0	0	0	0	0	0	0	1	0	0	Unknown	4	0	0	0	0		0	0	T. Cipro	39.2	1	1	458	1	0	20
33	2,3,7	0	1	1	1	0	0	0	0	1	E.coli	2	29	0	0	0	0	0	0	0	0	0	0	0	0	0	0	2	0	0	UTI	4	0	0	0	0		0	1	T. Cipro	37.7	1			1	0	38
32	3,14,28	0	0	1	0	1	1	2	1	1	E.coli	2	81	0	0	0	0	0	0	0	0	0	0	0	0	0	0	0	0	0	UTI	3	0	0	0	0		0	0	Claforan	39.5	1						1	78
60	3,7,14,28	0	0	1	1	1	1	2	1	1	E.coli	2	88	0	0	0	1	0	0	1	0	0	0	0	0	0	0	3	0	Prednisolon 5mg	UTI	9	0	0	1	0		0	0	garamyci	38.6	0						0	0
53	0,2,7,14,28	1	1	0	1	1	1	2	1	1	E.coli	2	69	0	0	0	0	0	0	0	0	0	1	0	0	0	0	1	0	0	Unknown	2	1	0	0	0		0	0	Bencyl P	39.3	1	1	53	0	0	0
39	0,1,3,7,14	1	1	1	1	1	0	7	1	2	E.coli	2	82	0	0	1	0	0	0	0	0	0	0	0	0	0	0	2	0	0	UTI	16	1	0	0	0		0	1	Inj Gara	39.2	1	1	1500	0	0	0	1	20
113	2.3	0	1	1	0	0	0	4	1	2	E.coli	2	60	0	0	0	0	0	0	0	0	0	0	0	0	0	0	2	0	0	UTI	10	0	0	0	0		0	0	Gensumyc	37.5	1			1	0	60	0	0
63	1,7,14	0	1	0	1	1	0	3	1	1	E.coli	1	63	0	0	0	0	0	0	0	0	0	0	0	0	0	0	0	0	0	UTI	2	0	0	0	0		0	0	claforan	40	0			1	0	228
24	0,2,28	1	1	0	0	0	1	0	0	1	E.coli	1	86	0	0	0	0	0	0	0	0	0	0	0	1	0	0	1	0	0	Unknown	2	0	0	0	0		0	0	Inj Claf	40	1	1	78
82	0,7,14	1	0	0	1	1	0	1	0	1	S. pneumoniae	2	89	0	0	0	0	0	0	0	0	0	0	0	0	0	0	0	0	0	Pneumonia	20	0	0	0	0		0	0	claforan		0	0	0
65	1,7,14,28	0	1	0	1	1	1	1	0	1	S. pneumoniae	2	70	0	0	0	0	0	0	0	0	0	0	0	0	0	0	0	0	0	Pneumonia	5	0	0	0	0		0	0	bensyl p	39.3	0			0	0	0
76	2,3,7,14,28	0	1	1	1	1	1	1	0	1	S. pneumoniae	1	66	0	0	0	0	0	0	0	0	0	0	0	1	0	0	1	0	0	Arthritis/Osteomyeli	18	0	0	0	0		0	0	Ekvacill	38.5	0			0	0	0
85	0,2,3,7,14,28	1	1	1	1	1	1	1	0	1	S. pneumoniae	2	30	0	0	0	0	0	0	0	0	0	0	0	0	0	0	0	0	0	Pneumonia	3	0	0	0	0		0	0	garamyci	39.8	0	0	0	0	0	0
100	2,7,14,28	0	1	0	1	1	1	0	0	1	S. pneumoniae	2	53	0	0	0	0	0	0	0	0	0	0	0	0	0	0	0	0	0	Pneumonia	4	0	0	0	0		0	0	Tazosin	38.8	0			0	0	0
108	2,3,14,28	0	1	1	0	1	1	1	0	1	S. pneumoniae	2	84	0	0	0	0	0	0	1	0	0	0	0	1	0	0	2	0	Prednisolon 10mg	Bronchitis	4	0	0	0	0		0				0			0	0	0
99	1,3,7,14,28	0	1	1	1	1	1	1	0	1	S. pneumoniae	1	70	0	1	1	0	1	0	0	0	0	0	0	1	0	0	3	0	betapred tom 24/11	Pneumonia	4	0	0	0	0		0	0	Tazosin	38.7	0			0	0	0
110	0,2,7,14,28	1	1	0	1	1	1	1	0	1	S. pneumoniae	1	54	0	0	1	0	0	0	0	0	0	0	0	0	0	0	1	0	0	Pneumonia	5	0	0	0	0		0	0	Bencyl p	38.5	1	1	26	0	0	0
111	0,3,7,14,28	1	0	1	1	1	1	2	1	1	S. pneumoniae	2	70	0	0	0	0	0	0	0	0	0	0	0	0	0	0	0	1	Hydrokortison 20mg dock hypofysinsuff	Meningitis	10	1	0	0	0		0	0	Clafoan	41	1	1	86.5				0	0
54	1,7,14,28	0	1	0	1	1	1	6	1	2	S. pneumoniae	2	59	0	1	0	0	0	0	1	0	0	0	0	0	0	0	2	0	Kortison 7,5-15.SOlu-cortef 100mgx2 under IVA-vård	Pneumonia	12	1	0	0	0		0	0	Tienam 0	37.2	0			0	0	0
57	0,2,3,7,14,28	1	1	1	1	1	1	5	1	2	S. pneumoniae	1	64	1	0	0	0	0	0	0	0	0	0	0	0	0	0	6	1	Cytostatika	Pneumonia	4	0	0	0	0		0	0	garamyci	35.8	1	1	40.6	0	0	0
71	2,7,14,28	0	1	0	1	1	1	3	1	1	S. pneumoniae	2	62	0	0	0	0	0	0	0	0	1	0	0	0	0	0	2	0	0	Pneumonia	3	0	0	0	0		0	0	claforan	37.1	0			0	0	0
72	2	0	1	0	0	0	0	2	1	1	S. pneumoniae	2	70	0	0	0	0	0	0	0	0	0	0	0	0	0	0	0	0	0	Pneumonia	3	0	0	0	0		0	0	Garamyci	38.1	0			0	0	0
74	1,3,7,14	0	1	1	1	1	0	2	1	1	S. pneumoniae	2	72	0	0	1	0	0	0	0	0	0	0	0	0	0	0	1	0	0	Pneumonia	24	1	0	0	0		0	0	garamyci	38.9	0			0	0	0
75	1,7,14,28	0	1	0	1	1	1	3	1	1	S. pneumoniae	2	70	0	0	0	0	0	0	0	0	0	0	0	0	0	0	0	0	0	Pneumonia	3	0	0	0	0		0	0	garamyci	38.6	0			0	0	0
77	2,3,7,14,28	0	1	1	1	1	1	4	1	2	S. pneumoniae	2	55	0	0	0	0	0	0	1	0	0	0	0	0	0	0	1	0	Återinsättes prednisolon 5 mg vid akutbesöket	Pneumonia	5	0	0	0	0		0	0	claforan	37.6	0			0	0	0
87	1,4,7,14	0	1	1	1	1	0	4	1	2	S. pneumoniae	1	80	0	0	0	0	0	0	0	0	0	0	0	0	0	0	0	0	0	Pneumonia	12	0	0	0	0		0	0	inj Benc	38.3	0			0	0	0
107	2,7,14,28	0	1	0	1	1	1	2	1	1	S. pneumoniae	2	79	0	1	0	0	0	0	0	0	0	0	0	0	0	0	1	0	0	Pneumonia	4	0	0	0	0		0	0	Bencyl p	39.2	0			0	0	0
69	0.1	1	1	0	0	0	0	2	1	1	S. pneumoniae	1	72	0	0	0	0	0	0	1	0	0	0	0	0	0	0	1	0	0	Pneumonia	3	0	0	0	0		0	0	bensylpc	39.2	0	0	0	0	0	0
104	2	0	1	0	0	0	0	2	1	1	S. pneumoniae	2	73	0	0	0	0	0	0	0	0	0	1	0	0	0	0	1	0	0	Pneumonia	2	0	0	0	0		0	0	Piperaci	40.1	0			0	0	0
96	2,7,14,28	0	1	0	1	1	1	3	1	1	S. pneumoniae	2	68	0	0	0	0	0	0	0	0	0	0	0	0	0	0	0	0	0	Pneumonia	8	0	0	0	0		0	0	Gensumys	38.2	0			0	0	0
89	0,2,7,14,28	1	1	0	1	1	1	2	1	1	S. pneumoniae	2	74	0	0	0	0	0	0	0	0	0	0	0	0	0	0	0	0	0	Pneumonia	8	0	0	0	0		0	0	Bencyl P	39	1	1	24	1	0	14.6
37	1.4	0	1	1	0	0	0	4	1	2	S. pneumoniae	1	80	1	0	1	0	1	0	0	0	0	1	0	0	0	0	8	0	betapred 2 mg, dublerad dos under vårdtid.Motsvara Prednisolon 10mg	Pneumonia	4	0	0	1	0		0	0	Garamyci	38.6	1			1	0	24	0	0
70	2.7	0	1	0	1	0	0	4	1	2	S. pneumoniae	1	67	0	0	0	0	0	0	0	0	0	0	0	0	0	0	0	0	0	Pneumonia	15	0	0	0	0		0	0	claforan	40.7	1			1	0	49
58	2,4,7,14,28	0	1	1	1	1	1	6	1	2	S. pneumoniae	2	69	0	0	1	0	1	0	0	0	0	0	0	0	0	0	1	0	0	Meningitis	16	1	0	0	0		0	0	Inj claf	38.5	1			1	0	85.9	0	0
95	0,2,3,7,14,28	1	1	1	1	1	1	2	1	1	S. pneumoniae	1	79	0	1	1	0	0	0	0	0	0	0	0	1	0	0	3	0	betapredkurer pga KOL	Pneumonia	7	0	0	0	0		0	0	Garamyci	38.7	1	0	0	1	0	92.2	0	0
109	2,4,7,14,28	0	1	1	1	1	1	2	1	1	S. pneumoniae	2	62	0	0	0	0	0	0	0	0	0	0	0	0	0	0	0	0	0	Bronchitis	5	0	0	0	0		0	0	Claforan	37.1	1			1	0	98.6	0	0
83	1,3,7,14,28	0	1	1	1	1	1	6	1	1	S. pneumoniae	2	57	1	0	0	0	0	0	0	0	0	0	0	0	0	0	6	1	Thalidomid 50 mg	Meningitis	10	1	0	1	0	142	0		Claforan	38.2	1			1	0	289.1	0	0
41	1,4,7,14,28	0	1	1	1	1	1	5	1	2	S. pneumoniae	2	76	0	1	0	0	0	0	0	0	0	0	0	0	0	0	2	0	0	Pneumonia	22	1	1	1	1	24	1	0	Garamyci	39.4	1			1	0	546.9	0	0
40	0,1,7,14,28	1	1	0	1	1	1	4	1	2	S. pneumoniae	2	65	0	0	0	0	0	0	0	0	0	0	0	0	0	0	0	0	betapred meningitdos. Ej immunsupp före insjuknande.	Meningitis	70	1	0	0	0		0	0	Inj Mero	38.5	1	1	104688	1	1	68125
90	0,3,6,12,26	1	0	1	1	1	1	0	0	1	S.aureus	1	24	0	0	0	0	0	0	0	0	0	0	0	0	0	0	0	0	0	Arthritis/Osteomyeli	67	0	0	0	0		0	0	Tazocin	38.6	1	1	47				1	11
103	3,6,13,27	0	0	1	1	1	1	0	0	1	S.aureus	2	64	0	0	0	0	0	0	0	0	0	1	0	0	0	0	1	0	0	Arthritis/Osteomyeli	17	0	0	0	0		0	0	Benzyl p	39	1						1	44.67
8	2,3,8,15,30	0	1	1	1	1	1	0	0	1	S.aureus	1	74	0	0	0	0	0	0	0	0	0	0	1	1	0	0	2	0	0	Arthritis/Osteomyeli	10	0	0	1	0		0	0	Ekvacill	38	0			0	0	0	0	0
102	2,3,8,13,27	0	1	1	1	1	1	0	0	1	S.aureus	1	92	0	0	0	0	1	0	0	0	0	0	0	0	0	0	1	0	0	Arthritis/Osteomyeli	59	0	0	0	0		0	0	Claforan	38.7	0			0	0	0	0	0
88	0,1,3,6,13,27	1	1	1	1	1	1	0	0	1	S.aureus	1	81	0	0	1	1	0	0	0	0	0	0	0	0	0	0	0	0	0	BSI	14	0	0	0	0		0	0	claforan	38.4	1	1	523	0	0	0
17	2,3,7,14,31	0	1	1	1	1	1	0	0	1	S.aureus	1	47	0	0	0	0	0	0	0	0	0	1	0	0	0	0	1	0	0	Arthritis/Osteomyeli	8	0	0	0	0		0	0	Ekvacill	38.1	0			0	0	0	1	10
91	2,3,7,18	0	1	1	1	1	0	0	0	1	S.aureus	1	38	0	0	0	0	0	0	0	0	0	0	0	0	0	0	0	0	0	Unknown	10	0	0	0	0		0	0	ekvacill	37.8	1			1	0	17.67	0	0
68	1,7,14,26	0	1	0	1	1	1	1	0	1	S.aureus	1	77	0	0	0	0	0	0	0	0	0	0	0	0	0	0	0	0	0	Arthritis/Osteomyeli	9	0	0	0	0		0	0	ekvacill	38.7	1			1	0	25
94	2,3,8	0	1	1	1	0	0	0	0	1	S.aureus	1	57	0	0	0	0	0	0	0	0	0	0	0	0	0	0	0	0	0	Skin/Soft tissue inf	15	0	0	0	0		0	0	Inj. Ekv	37.4	1			1	0	26	1	17.67
81	2,3,6,13,27	0	1	1	1	1	1	1	0	1	S.aureus	1	92	0	0	1	0	1	0	0	0	0	0	0	0	0	0	1	1	Methothrexate 15mg/v	Arthritis/Osteomyeli	3	0	1	1	0		0	0	Inf Ekva		1			1	0	26	0	0
98	1,3,7,15,28	0	1	1	1	1	1	1	0	1	S.aureus	1	65	0	0	1	1	1	0	0	0	0	0	0	0	0	0	3	0	0	BSI	5	0	1	1	1	84	0	0	Inf Tazo	36.8	1			0	0	0	0	0
80	2,7,14,27	0	1	0	1	1	1	1	0	1	S.aureus	1	81	0	0	1	0	0	0	0	0	0	0	0	0	0	0	1	0	0	Stentgraft infection	60	1	1	1	1	60	1	0	Claforan	35.6	1			1	0	49
25	0,2,3,6	1	1	1	1	0	0	1	0	1	S.aureus	2	90	0	0	0	0	0	0	0	0	0	0	0	0	0	0	0	0	0	Unknown	13	0	0	0	0		0	0	Inj. Cla	39.8	1	1	1213.7	1	0	218	1	541.67
84	0,1,3,7,30	1	1	1	1	0	1	1	0	1	S.aureus	1	69	0	0	0	0	0	0	0	0	0	0	0	0	0	0	0	0	0	Unknown	46	1	0	0	0		0	0	Inj. Taz	40.4	1	1	2500.3	1	1	2858.33	1	135.33
97	3.7	0	0	1	1	0	0	2	1	1	S.aureus	1	93	0	0	1	0	0	0	1	0	0	0	0	0	0	0	2	0	Prednisolon 5mg	Skin/Soft tissue inf	9	0	0	0	0		0	0	Tazocin	39	0						0	0
29	0,2,6,15,27	1	1	0	1	1	1	3	1	1	S.aureus	1	77	0	0	0	0	0	0	0	0	0	0	0	0	0	0	0	0	0	Endocarditis	35	1	0	0	0		0	0	Inj Gara	40.9	1	1	1656.3	0	0	0
78	0,2,5,9,16,30	1	1	1	1	0	1	2	1	1	S.aureus	1	82	0	0	1	0	1	0	0	0	0	0	0	1	0	0	3	0	0	Skin/Soft tissue inf	9	0	0	0	0		0	0	Meronem	39	1	1	1041.7	1	0	23	0	0
86	1,3,7,14	0	1	1	1	1	0	4	1	2	S.aureus	2	71	0	0	0	0	0	0	0	0	0	1	0	0	0	0	1	0	Prednisolon 5 mg. Ökas till 10 mg under vårdtiden. Får även en Solucortef på IVA 23-26.4. Thacapzol 30mg.	Pneumonia	22	1	0	0	0		0	0	Garamyci	37.6	1			1	0	24	0	0
106	2.3	0	1	1	0	0	0	5	1	2	S.aureus	1	79	0	0	1	1	1	0	0	0	0	0	0	1	0	0	4	0	0	Arthritis/Osteomyeli	18	0	1	1	1	19	1	1	Cloxacil	38.2	1			1	0	32		0
93	0,1,6,16,29	1	1	0	1	1	1	2	1	1	S.aureus	1	78	1	0	1	0	0	0	0	0	0	1	0	0	0	0	8	0	0	BSI	11	0	1	1	1	50	1	0	Claforan	39.2	1	1	1573.3	1	0	64.67
92	2,3,6	0	1	1	1	0	0	3	1	1	S.aureus	2	82	0	0	0	0	0	0	0	0	0	0	0	0	0	0	0	0	0	Arthritis/Osteomyeli	14	0	0	0	0		0	0	Ekvacill	39.2	1			1	0	235.33	1	84.33
67	2,3,7	0	1	1	1	0	0	2	1	1	S.aureus	1	68	1	0	0	0	0	0	0	0	0	0	0	0	0	0	6	0	Prednisolon 10mg	Unknown	8	0	0	1	0		0	0	claforan	38.4	1			1	1	1031.33	1	235.33
73	1,7,15,28	0	1	0	1	1	1	2	1	1	S.aureus	1	60	0	0	0	0	0	0	0	0	0	0	0	0	0	0	0	0	0	Endocarditis	43	1	0	0	0		0	0	garamyci	37.4	1			1	1	1406.33
79	1	0	1	0	0	0	0	2	1	1	S.aureus	1	90	0	1	0	0	0	0	0	0	0	0	0	0	0	0	2	0	Prednisolon 5mg	Endocarditis	3	0	1	1	1	3	1	0	bencyl p	39.3	1			1	1	1791.67
101	1,3,7,16,24	0	1	1	1	1	1	6	1	2	S.aureus	1	74	0	0	1	0	0	0	0	0	0	1	0	0	0	0	2	0	0	Endocarditis	58	1	1	1	1	58	1	0	Benzyl p	39.5	1			1	1	8187.67	1	1937.33
35	1,8,14,26	0	1	0	1	1	1	7	1	2	S.aureus	1	67	0	0	0	0	0	0	0	0	0	1	0	0	0	0	1	0	0	Endocarditis	120	1	0	1	0		0	0	Garamyci		1			1	1	18542
115	1.4	0	1	1	0	0	0	3	1	1	S.aureus	1	84	1	0	0	0	0	0	0	0	0	0	0	0	0	0	8	0	0	Arthritis/Osteomyeli	29	0	0	0	0		0	0	piperaci	38.9	1			1	1	36260.7	1	1093.67
[truncated: 15 more columns]
